# Supplementary material for: Exploring potential molecular resistance and clonal evolution in advanced HER2-positive gastric cancer under trastuzumab therapy
Source: Oncogenesis. 2023 Apr 18;12(1):21. doi: 10.1038/s41389-023-00466-2 (PMC10113330; doi:10.1038/s41389-023-00466-2)
Supplement: Supplementary file 1 — Supplemental table S1 [file 41389_2023_466_MOESM1_ESM.xlsx]

## Sheet: Sheet1
Supplementary table S1. Association analysis between clinical factors or molecular factors and response, PFS or OS.
Characteristics	PD (N = 4) vs DCR (N = 20)	Response (N = 11) vs Non-response (N = 13)	PFS		OS
Clinical information(n=24)	p-value	p-value	Hazard ratio (95% CI)	p-value	Hazard ratio (95% CI)	p-value
Age, years (median) (≥ 65 vs. <65)	0.578	0.679	1.12 (0.47-2.67)	0.794	2.32 (0.65-8.34)	0.186
Sex (Male vs. Female)	0.179	1	0.77 (0.28-2.11)	0.616	3.23 (0.40-26.21)	0.248
ECOG PS (2 vs. 0-1 )	0.436759	1	2.12 (0.60-7.56)	0.234	0.69 (0.08-6.25)	0.741
Lauren classification* (Intestinal vs. Diffuse)	0.107284	0.31677	0.28 (0.10-0.87)	0.019	0.95 (0.19-4.84)	0.953
Differentiation (Poor vs. Moderate)	0.272069	0.239669	2.14 (0.88-5.21)	0.089	0.65 (0.17-2.51)	0.524
Number of metastasis organs (≥2 vs. 1)	1	0.675175	0.95 (0.41-2.21)	0.906	0.65 (0.19-2.28)	0.502
Organ of metastasis
Visceral metastasis vs. Lymph node metastasis only	0.544	0.63	1.11 (0.41-3.04)	0.835	0.70 (0.17-2.82)	0.614
Liver metastasis vs. No Liver metastasis (With vs. without liver metastasis)	0.259	0.675	1.66 (0.67-4.11)	0.265	2.93 (0.61-14.18)	0.162
Peritoneal metastasis vs. No peritoneal metastasis (With vs. without peritoneal metastasis)	1	0.0411491	2.87 (0.93-8.84)	0.055	0.66 (0.08-5.31)	0.693
Initial HER2 status verification (IHC3+ vs. IHC2+/FISH+)	1	0.69683	0.64 (0.27-1.52)	0.306	1.48 (0.37-5.95)	0.578
Tumou mutation burden (Top 2/3 vs. Bottom 1/3)	0.103	0.193	0.22 (0.08-0.62)	0.002	0.34 (0.09-1.29)	0.097
Chromosomal instability (≥50% vs. <50%)	0.008	0.027	0.53 (0.22-1.28)	0.15	0.27 (0.07-1.04)	0.044
*For Lauren classifications, one patient with mixed classification was excluded.
