# Supplementary material for: Exploring potential molecular resistance and clonal evolution in advanced HER2-positive gastric cancer under trastuzumab therapy
Source: Oncogenesis. 2023 Apr 18;12(1):21. doi: 10.1038/s41389-023-00466-2 (PMC10113330; doi:10.1038/s41389-023-00466-2)
Supplement: Supplementary file 2 — Supplemental table S2 [file 41389_2023_466_MOESM2_ESM.xlsx]

## Sheet: Sheet1
Supplementary table S2. Univariate Cox regression analysis of PFS or OS with individual gene mutation at baseline.
	PFS		OS
Gene	Hazard ratio (95% CI)	p-value	Hazard ratio (95% CI)	p-value
TP53	1.60 (0.35-7.20)	0.552	0.45 (0.08-2.50)	0.35
HMCN1	0.76 (0.28-2.10)	0.591	0.42 (0.05-3.40)	0.402
AR	1.70 (0.53-5.50)	0.368	2.50 (0.59-10.00)	0.204
GNAS	1.90 (0.6-5.70)	0.275	0.80 (0.10-6.60)	0.838
ABCB1	0.50 (0.15-1.70)	0.267	0.52 (0.06-4.30)	0.541
PREX2	1.20 (0.37-3.60)	0.807	3.2e-09 (0-Inf)	0.09
TGFBR2	1.10 (0.33-3.90)	0.854	0.91 (0.11-7.40)	0.927
PKHD1	1.10 (0.37-3.50)	0.821	2.10 (0.41-11.00)	0.362
KIT	0.83 (0.24-2.90)	0.763	4.2e-09 (0-Inf)	0.213
ALK	0.89 (0.26-3.10)	0.855	0.81 (0.10-6.60)	0.843
LRP1B	0.50 (0.14-1.70)	0.26	0.44 (0.05-3.80)	0.447
PEG3	0.65 (0.19-2.20)	0.493	0.91 (0.11-7.40)	0.927
FAT3	2.00 (0.54-7.20)	0.299	1.3e-08 (0-Inf)	0.365
KSR2	0.90 (0.26-3.10)	0.869	0.51 (0.06-4.40)	0.533
DCHS1	1.70 (0.47-5.90)	0.43	3.3e-09 (0-Inf)	0.117
IRS2	1.60 (0.47-5.70)	0.433	1.10 (0.14-9.40)	0.911
SETDB1	1.20 (0.35-4.20)	0.766	2.70 (0.53-14.00)	0.213
