# Supplementary material for: Exploring potential molecular resistance and clonal evolution in advanced HER2-positive gastric cancer under trastuzumab therapy
Source: Oncogenesis. 2023 Apr 18;12(1):21. doi: 10.1038/s41389-023-00466-2 (PMC10113330; doi:10.1038/s41389-023-00466-2)
Supplement: Supplementary file 3 — Supplemental table S3 [file 41389_2023_466_MOESM3_ESM.xlsx]

## Sheet: Sheet1
Supplementary table S3. Univariate Cox regression analysis of PFS or OS with individual gene copy number variations at baseline.
	PFS		OS
Gene	Hazard ratio (95% CI)	p-value	Hazard ratio (95% CI)	p-value
ERBB2	0.06 (0.008-0.45)	0.000279	0.03 (0.003-0.35)	1.22e-05
ZNF217	0.84 (0.36-1.90)	0.682	0.70 (0.17-2.80)	0.612
MYC	0.80 (0.35-1.90)	0.611	0.43 (0.11-1.70)	0.213
MCL1	0.82 (0.35-1.90)	0.644	0.88 (0.23-3.30)	0.844
DEPTOR	0.81 (0.35-1.90)	0.618	0.59 (0.15-2.40)	0.448
CCNE1	0.83 (0.35-1.09)	0.667	0.76 (0.18-3.20)	0.702
PARP10	0.51 (0.21-1.20)	0.122	0.13 (0.017-1.10)	0.0266
RECQL4	0.51 (0.21-1.20)	0.122	0.13 (0.017-1.10)	0.0266
CDK12	0.69 (0.28-1.70)	0.426	0.70 (0.17-2.8)	0.609
CDK4	0.82 (0.33-2.00)	0.665	0.47 (0.10-2.30)	0.338
LRP6	1.00 (0.40-2.60)	0.984	0.59 (0.12-2.90)	0.504
AURKA	0.55 (0.21-1.40)	0.213	0.67 (0.13-3.30)	0.619
WTIP	1.20 (0.44-3.00)	0.764	0.99 (0.20-4.90)	0.994
CDK2	1.20 (0.43-3.40)	0.709	0.99 (0.19-5.00)	0.987
KDM2A	0.74 (0.24-2.20)	0.583	1.10 (0.23-5.60)	0.886
SOX2	0.75 (0.27-2.10)	0.579	1.1e-09 (0-Inf)	0.0432
PAX8	0.74 (0.25-2.20)	0.586	0.29 (0.04-2.40)	0.222
CUL1	1.30 (0.43-4.10)	0.619	0.46 (0.05-3.90)	0.47
CCND2	0.58 (0.19-1.70)	0.329	0.51 (0.06-4.10)	0.518
TEAD4	0.58 (0.19-1.70)	0.329	0.51 (0.06-4.10)	0.518
PAF1	1.10 (0.38-2.90)	0.913	0.51 (0.06-4.10)	0.518
E2F1	0.47 (0.16-1.40)	0.179	0.40 (0.049-3.20)	0.373
CDK6	1.90 (0.66-5.30)	0.23	2.60 (0.61-11)	0.182
PIK3CA	0.60 (0.20-1.80)	0.363	1.1e-09 (0-Inf)	0.0453
E2F3	0.76 (0.22-2.60)	0.659	0.81 (0.099-6.60)	0.843
MLXIPL	0.55 (0.16-1.90)	0.336	1.10 (0.21-5.40)	0.934
NSD1	0.45 (0.13-1.50)	0.189	3.2e-09 (0-Inf)	0.0794
CRB3	3.00 (0.92-9.90)	0.0554	2.80 (0.54-14.00)	0.203
MET	2.00 (0.64-6.40)	0.222	1.00 (0.21-5.30)	0.961
EGFR	0.58 (0.17-2.00)	0.39	0.52 (0.06-4.30)	0.541
INTS4	0.66 (0.19-2.30)	0.518	0.72 (0.09-5.90)	0.754
LRP5	0.66 (0.19-2.30)	0.518	0.72 (0.09-5.90)	0.754
CCND1	0.66 (0.19-2.30)	0.518	0.72 (0.09-5.90)	0.754
BPTF	0.47 (0.14-1.60)	0.22	3.2e-09 (0-Inf)	0.0794
FGFR4	0.45 (0.13-1.50)	0.189	3.2e-09 (0-Inf)	0.0794
IRS2	0.76 (0.25-2.30)	0.622	0.52 (0.06-4.30)	0.538
PHF12	0.80 (0.23-2.80)	0.733	1.90 (0.37-9.30)	0.444
KDM5A	0.42 (0.10-1.80)	0.235	0.95 (0.11-7.80)	0.958
BCL2L1	0.74 (0.22-2.50)	0.626	0.74 (0.09-6.1)	0.781
HIPK2	0.71 (0.21-2.40)	0.588	3.1e-09 (0-Inf)	0.0945
CDK8	0.62 (0.18-2.10)	0.448	4.1e-09 (0-Inf)	0.191
BRAF	0.71 (0.21-2.40)	0.588	3.1e-09 (0-Inf)	0.0945
WWTR1	1.40 (0.39-4.80)	0.628	3.3e-09 (0-Inf)	0.13
NFE2L2	0.62 (0.14-2.80)	0.536	1.10 (0.14-9.10)	0.919
MECOM	2.60 (0.72-9.30)	0.131	0.61 (0.07-5.50)	0.66
NOTCH1	51.00 (4.80-540.00)	1.53e-07	1e+10 (0-Inf)	4.24e-08
TAOK2	3.10 (0.85-11.00)	0.0712	2.30 (0.40-13.00)	0.344
CBX8	1.10 (0.33-3.90)	0.846	3.3e-09 (0-Inf)	0.13
MDM4	0.52 (0.12-2.30)	0.377	0.8 (0.10-6.50)	0.835
HES3	2.80 (0.77-10.00)	0.102	1.50 (0.19-13.00)	0.692
HES2	2.80 (0.77-10.00)	0.102	1.50 (0.19-13.00)	0.692
TEAD2	1.10 (0.31-3.70)	0.917	1.70 (0.35-8.80)	0.491
AKT1S1	1.10 (0.31-3.70)	0.917	1.70 (0.35-8.80)	0.491
PRKG1	1.40 (0.38-4.80)	0.637	1.20 (0.23-6.10)	0.833
FAT3	0.81 (0.23-2.80)	0.735	0.44 (0.05-3.80)	0.447
HES5	2.80 (0.77-10.00)	0.102	1.50 (0.19-13.00)	0.692
